# Supplementary material for: Shelf-Life Evaluation of “San Marzano” Dried Tomato Slices Preserved in Extra Virgin Olive Oil
Source: Foods. 2021 Jul 23;10(8):1706. doi: 10.3390/foods10081706 (PMC8393553; doi:10.3390/foods10081706)
Supplement: Supplementary file 1 [file foods-10-01706-s001.zip]

Archive with 1 entries (1 files):
- foods-1291946-supplementary.pdf
